# Supplementary material for: Human Alveolar and Splenic Macrophage Populations Display a Distinct Transcriptomic Response to Infection With Mycobacterium tuberculosis
Source: Front Immunol. 2020 Apr 21;11:630. doi: 10.3389/fimmu.2020.00630 (PMC7186480; doi:10.3389/fimmu.2020.00630)
Supplement: Supplementary file 4 [file Table_3.XLS]

## Sheet: Canonical pathway
© 2000-2019 QIAGEN. All rights reserved.
Canonical Pathways	AMCT-127	AMCT-205	AMTB-127	AMTB-205	SMS-127
Neuroinflammation Signaling Pathway	3.5	3638	3357	3051	1633
TREM1 Signaling	2828	3	3	2828	2
Dendritic Cell Maturation	3317	3162	3742	2646	N/A
Osteoarthritis Pathway	2449	2449	2449	2236	2
HMGB1 Signaling	2828	3	2646	3	N/A
IL-6 Signaling	2828	2828	2646	2449	N/A
LXR/RXR Activation	-2449	-2646	-2449	-2449	N/A
PPAR Signaling	-2646	-2646	-2449	-2236	N/A
Type I Diabetes Mellitus Signaling	2646	2646	2236	2236	N/A
Role of Pattern Recognition Receptors in Recognition of Bacteria and Viruses	2449	2449	2646	2	N/A
Acute Phase Response Signaling	2121	2121	2646	2449	N/A
Role of IL-17F in Allergic Inflammatory Airway Diseases	2236	2449	2	2236	N/A
Production of Nitric Oxide and Reactive Oxygen Species in Macrophages	2449	2449	2	2	N/A
Aryl Hydrocarbon Receptor Signaling	2236	2236	2236	2	N/A
Colorectal Cancer Metastasis Signaling	2236	2	2	2	N/A
Cholecystokinin/Gastrin-mediated Signaling	2	2	2	2	N/A
IL-8 Signaling	2236	2236	2	N/A	N/A
IL-1 Signaling	2236	2236	2	N/A	N/A
p38 MAPK Signaling	2	2	2	N/A	N/A
Toll-like Receptor Signaling	2	2	2	N/A	N/A
Th1 Pathway	1633	1633	1.89	N/A	N/A
NF-κB Signaling	1134	1134	1633	1	N/A
iNOS Signaling	2236	2236	N/A	N/A	N/A
Interferon Signaling	N/A	N/A	2	2449	N/A
PI3K/AKT Signaling	2	2	N/A	N/A	N/A
Antioxidant Action of Vitamin C	-2	-2	N/A	N/A	N/A
TNFR2 Signaling	2	2	N/A	N/A	N/A
PKCθ Signaling in T Lymphocytes	2	2	N/A	N/A	N/A
Type II Diabetes Mellitus Signaling	2	2	N/A	N/A	N/A
TNFR1 Signaling	2	2	N/A	N/A	N/A
MIF Regulation of Innate Immunity	2	2	N/A	N/A	N/A
PI3K Signaling in B Lymphocytes	2	2	N/A	N/A	N/A
CD40 Signaling	0.816	0.816	1342	N/A	N/A
Activation of IRF by Cytosolic Pattern Recognition Receptors	0	0	1134	1	N/A
VDR/RXR Activation	N/A	N/A	N/A	2	N/A
PPARα/RXRα Activation	N/A	N/A	-2	N/A	N/A
Renin-Angiotensin Signaling	N/A	2	N/A	N/A	N/A
Lymphotoxin β Receptor Signaling	1	1	N/A	N/A	N/A
TWEAK Signaling	-1	-1	N/A	N/A	N/A
Apoptosis Signaling	1	1	N/A	N/A	N/A
Inflammasome pathway	N/A	N/A	2	N/A	N/A
Death Receptor Signaling	-0.447	-0.447	1	N/A	N/A
Induction of Apoptosis by HIV1	0.447	0.447	1	N/A	N/A
Sirtuin Signaling Pathway	0.447	0.447	0.447	N/A	N/A
4-1BB Signaling in T Lymphocytes	N/A	N/A	N/A	N/A	N/A
Th2 Pathway	N/A	N/A	N/A	N/A	N/A
IL-9 Signaling	N/A	N/A	N/A	N/A	N/A
RANK Signaling in Osteoclasts	N/A	N/A	N/A	N/A	N/A
Glucocorticoid Receptor Signaling	N/A	N/A	N/A	N/A	N/A
Role of JAK1. JAK2 and TYK2 in Interferon Signaling	N/A	N/A	N/A	N/A	N/A
Role of JAK1 and JAK3 in γc Cytokine Signaling	N/A	N/A	N/A	N/A	N/A
Gαq Signaling	N/A	N/A	N/A	N/A	N/A
Role of Macrophages. Fibroblasts and Endothelial Cells in Rheumatoid Arthritis	N/A	N/A	N/A	N/A	N/A
Tec Kinase Signaling	N/A	N/A	N/A	N/A	N/A
PXR/RXR Activation	N/A	N/A	N/A	N/A	N/A
fMLP Signaling in Neutrophils	N/A	N/A	N/A	N/A	N/A
Tryptophan Degradation III (Eukaryotic)	N/A	N/A	N/A	N/A	N/A
Role of Cytokines in Mediating Communication between Immune Cells	N/A	N/A	N/A	N/A	N/A
Erythropoietin Signaling	N/A	N/A	N/A	N/A	N/A
Role of IL-17A in Arthritis	N/A	N/A	N/A	N/A	N/A
Th1 and Th2 Activation Pathway	N/A	N/A	N/A	N/A	N/A
MSP-RON Signaling Pathway	N/A	N/A	N/A	N/A	N/A
Airway Inflammation in Asthma	N/A	N/A	N/A	N/A	N/A
Role of Tissue Factor in Cancer	N/A	N/A	N/A	N/A	N/A
Regulation of IL-2 Expression in Activated and Anergic T Lymphocytes	N/A	N/A	N/A	N/A	N/A
Relaxin Signaling	N/A	N/A	N/A	N/A	N/A
Pathogenesis of Multiple Sclerosis	N/A	N/A	N/A	N/A	N/A
Role of RIG1-like Receptors in Antiviral Innate Immunity	N/A	N/A	N/A	N/A	N/A
NAD biosynthesis II (from tryptophan)	N/A	N/A	N/A	N/A	N/A
Tetrahydrobiopterin Biosynthesis I	N/A	N/A	N/A	N/A	N/A
Antigen Presentation Pathway	N/A	N/A	N/A	N/A	N/A
PEDF Signaling	N/A	N/A	N/A	N/A	N/A
Tetrahydrofolate Salvage from 5.10-methenyltetrahydrofolate	N/A	N/A	N/A	N/A	N/A
Autoimmune Thyroid Disease Signaling	N/A	N/A	N/A	N/A	N/A
Role of Osteoblasts. Osteoclasts and Chondrocytes in Rheumatoid Arthritis	N/A	N/A	N/A	N/A	N/A
Docosahexaenoic Acid (DHA) Signaling	N/A	N/A	N/A	N/A	N/A
IL-7 Signaling Pathway	N/A	N/A	N/A	N/A	N/A
Agranulocyte Adhesion and Diapedesis	N/A	N/A	N/A	N/A	N/A
IL-17A Signaling in Fibroblasts	N/A	N/A	N/A	N/A	N/A
Crosstalk between Dendritic Cells and Natural Killer Cells	N/A	N/A	N/A	N/A	N/A
Superoxide Radicals Degradation	N/A	N/A	N/A	N/A	N/A
Angiopoietin Signaling	N/A	N/A	N/A	N/A	N/A
Graft-versus-Host Disease Signaling	N/A	N/A	N/A	N/A	N/A
Role of PKR in Interferon Induction and Antiviral Response	N/A	N/A	N/A	N/A	N/A
cAMP-mediated signaling	N/A	N/A	N/A	N/A	N/A
IL-12 Signaling and Production in Macrophages	N/A	N/A	N/A	N/A	N/A
LPS/IL-1 Mediated Inhibition of RXR Function	N/A	N/A	N/A	N/A	N/A
ILK Signaling	N/A	N/A	N/A	N/A	N/A
G-Protein Coupled Receptor Signaling	N/A	N/A	N/A	N/A	N/A
B Cell Development	N/A	N/A	N/A	N/A	N/A
Hypoxia Signaling in the Cardiovascular System	N/A	N/A	N/A	N/A	N/A
B Cell Activating Factor Signaling	N/A	N/A	N/A	N/A	N/A
iCOS-iCOSL Signaling in T Helper Cells	N/A	N/A	N/A	N/A	N/A
The Visual Cycle	N/A	N/A	N/A	N/A	N/A
Communication between Innate and Adaptive Immune Cells	N/A	N/A	N/A	N/A	N/A
Role of NFAT in Regulation of the Immune Response	N/A	N/A	N/A	N/A	N/A
Atherosclerosis Signaling	N/A	N/A	N/A	N/A	N/A
Primary Immunodeficiency Signaling	N/A	N/A	N/A	N/A	N/A
NF-κB Activation by Viruses	N/A	N/A	N/A	N/A	N/A
T Helper Cell Differentiation	N/A	N/A	N/A	N/A	N/A
LPS-stimulated MAPK Signaling	N/A	N/A	N/A	N/A	N/A
Small Cell Lung Cancer Signaling	N/A	N/A	N/A	N/A	N/A
Xenobiotic Metabolism Signaling	N/A	N/A	N/A	N/A	N/A
Thyroid Cancer Signaling	N/A	N/A	N/A	N/A	N/A
Hematopoiesis from Multipotent Stem Cells	N/A	N/A	N/A	N/A	N/A
IL-17A Signaling in Airway Cells	0	0	N/A	N/A	N/A
Prostanoid Biosynthesis	N/A	N/A	N/A	N/A	N/A
Melatonin Degradation II	N/A	N/A	N/A	N/A	N/A
NAD Biosynthesis III	N/A	N/A	N/A	N/A	N/A
Serotonin Receptor Signaling	N/A	N/A	N/A	N/A	N/A
Retinoic acid Mediated Apoptosis Signaling	N/A	N/A	N/A	N/A	N/A
Altered T Cell and B Cell Signaling in Rheumatoid Arthritis	N/A	N/A	N/A	N/A	N/A
Allograft Rejection Signaling	N/A	N/A	N/A	N/A	N/A
IL-15 Signaling	N/A	N/A	N/A	N/A	N/A
Fatty Acid α-oxidation	N/A	N/A	N/A	N/A	N/A
Role of PI3K/AKT Signaling in the Pathogenesis of Influenza	0	0	N/A	N/A	N/A
Chemokine Signaling	N/A	N/A	N/A	N/A	N/A
Eicosanoid Signaling	N/A	N/A	N/A	N/A	N/A
Hepatic Fibrosis / Hepatic Stellate Cell Activation	N/A	N/A	N/A	N/A	N/A
IL-17A Signaling in Gastric Cells	N/A	N/A	N/A	N/A	N/A
Role of Lipids/Lipid Rafts in the Pathogenesis of Influenza	N/A	N/A	N/A	N/A	N/A
Differential Regulation of Cytokine Production in Macrophages and T Helper Cells by IL-17A and IL-17F	N/A	N/A	N/A	N/A	N/A
Gαs Signaling	N/A	N/A	N/A	N/A	N/A
OX40 Signaling Pathway	N/A	N/A	N/A	N/A	N/A
Systemic Lupus Erythematosus Signaling	N/A	N/A	N/A	N/A	N/A
CCR5 Signaling in Macrophages	N/A	N/A	N/A	N/A	N/A
Cancer Drug Resistance By Drug Efflux	N/A	N/A	N/A	N/A	N/A
JAK/Stat Signaling	N/A	N/A	N/A	N/A	N/A
FXR/RXR Activation	N/A	N/A	N/A	N/A	N/A
IL-15 Production	N/A	N/A	N/A	N/A	N/A
April Mediated Signaling	0	0	N/A	N/A	N/A
1.25-dihydroxyvitamin D3 Biosynthesis	N/A	N/A	N/A	N/A	N/A
CD28 Signaling in T Helper Cells	N/A	N/A	N/A	N/A	N/A
Differential Regulation of Cytokine Production in Intestinal Epithelial Cells by IL-17A and IL-17F	N/A	N/A	N/A	N/A	N/A
Tetrahydrobiopterin Biosynthesis II	N/A	N/A	N/A	N/A	N/A
Protein Kinase A Signaling	N/A	N/A	N/A	N/A	N/A
Gα12/13 Signaling	N/A	N/A	N/A	N/A	N/A
Hepatic Cholestasis	N/A	N/A	N/A	N/A	N/A
Glycerol Degradation I	N/A	N/A	N/A	N/A	N/A
Prostate Cancer Signaling	N/A	N/A	N/A	N/A	N/A
Dopamine Receptor Signaling	N/A	N/A	N/A	N/A	N/A
Role of Hypercytokinemia/hyperchemokinemia in the Pathogenesis of Influenza	N/A	N/A	N/A	N/A	N/A
MIF-mediated Glucocorticoid Regulation	N/A	N/A	N/A	N/A	N/A
Role of IL-17A in Psoriasis	N/A	N/A	N/A	N/A	N/A
IL-10 Signaling	N/A	N/A	N/A	N/A	N/A
Role of MAPK Signaling in the Pathogenesis of Influenza	N/A	N/A	N/A	N/A	N/A
Tryptophan Degradation to 2-amino-3-carboxymuconate Semialdehyde	N/A	N/A	N/A	N/A	N/A
Hematopoiesis from Pluripotent Stem Cells	N/A	N/A	N/A	N/A	N/A
Granulocyte Adhesion and Diapedesis	N/A	N/A	N/A	N/A	N/A
CD27 Signaling in Lymphocytes	N/A	N/A	N/A	N/A	N/A
Airway Pathology in Chronic Obstructive Pulmonary Disease	N/A	N/A	N/A	N/A	N/A
IL-17 Signaling	N/A	N/A	N/A	N/A	N/A

## Sheet: Upstream regulators
© 2000-2019 QIAGEN. All rights reserved.
Upstream Regulators	AMCT-127	AMCT-205	AMTB-127	AMTB-205	SMS-127
TLR4	2186	2186	2579	2.39	1.96
IFNG	2375	2375	2.75	2572	N/A
IL27	2	2236	2	1633	1732
PTGS2	2236	2449	2449	2449	N/A
TNF	2213	2425	1.98	2213	N/A
IL1B	2	2236	N/A	2	N/A
CD40LG	1969	1969	2.2	N/A	N/A
TLR2	1987	N/A	2	N/A	N/A
MAP2K3	N/A	N/A	2	N/A	N/A
IRF7	N/A	N/A	1.98	N/A	N/A
STAT3	0.447	0	0.447	0.447	N/A
HCK	N/A	N/A	N/A	N/A	N/A
TLR3	N/A	N/A	N/A	N/A	N/A
NLRC4	N/A	N/A	N/A	N/A	N/A
TLR1	N/A	N/A	N/A	N/A	N/A
S100A10	N/A	N/A	N/A	N/A	N/A
APOA1	N/A	N/A	N/A	N/A	N/A
TXN	N/A	N/A	N/A	N/A	N/A
PTPN22	N/A	N/A	N/A	N/A	N/A
IRF3	N/A	N/A	N/A	N/A	N/A
TP53	N/A	N/A	N/A	N/A	N/A
CD274	N/A	N/A	N/A	N/A	N/A
HSPD1	N/A	N/A	N/A	N/A	N/A
TLR8	N/A	N/A	N/A	N/A	N/A
OSM	N/A	N/A	N/A	N/A	N/A
SCARB1	N/A	N/A	N/A	N/A	N/A
MTOR	N/A	N/A	N/A	N/A	N/A
RELA	N/A	N/A	N/A	N/A	N/A
CCL2	N/A	N/A	N/A	N/A	N/A
STK11	N/A	N/A	N/A	N/A	N/A
FASLG	N/A	N/A	N/A	N/A	N/A
CDKN2A	N/A	N/A	N/A	N/A	N/A
SOCS3	N/A	N/A	N/A	N/A	N/A
mir-142	N/A	N/A	N/A	N/A	N/A
PKM	N/A	N/A	N/A	N/A	N/A
STAB1	N/A	N/A	N/A	N/A	N/A
CLEC7A	N/A	N/A	N/A	N/A	N/A
IRF1	N/A	N/A	N/A	N/A	N/A
PDCD1	N/A	N/A	N/A	N/A	N/A
ANXA2	N/A	N/A	N/A	N/A	N/A
GMFG	N/A	N/A	N/A	N/A	N/A
CUX1	N/A	N/A	N/A	N/A	N/A

## Sheet: Molecular functions
© 2000-2019 QIAGEN. All rights reserved.
Diseases and Bio Functions	AMCT-127	AMCT-205	AMTB-127	AMTB-205	SMS-127
Activation of macrophages	1977	1977	1977	2417	1977
Inflammatory response	2195	2401	2401	2928	N/A
Leukocyte migration	N/A	1951	2	2186	N/A
Viral Infection	-1214	N/A	-1491	-1536	N/A
Chemotaxis of macrophages	N/A	N/A	N/A	2	N/A
Apoptosis of macrophages	N/A	N/A	1.05	0.56	N/A
Cell death of immune cells	N/A	N/A	1303	N/A	N/A
Replication of HIV	N/A	N/A	-1154	N/A	N/A
Synthesis of lipid	N/A	N/A	N/A	1	N/A
Apoptosis of synovial macrophages	N/A	N/A	N/A	N/A	N/A
Apoptosis of monocyte-derived macrophages	N/A	N/A	N/A	N/A	N/A
Growth of bacteria	N/A	N/A	N/A	N/A	N/A
Immune response of cells	N/A	N/A	N/A	N/A	N/A
Function of monocyte-derived macrophages	N/A	N/A	N/A	N/A	N/A
Atherosclerosis	N/A	N/A	N/A	N/A	N/A
Synthesis of prostaglandin E2	N/A	N/A	N/A	N/A	N/A
Fusion of monocyte-derived macrophages	N/A	N/A	N/A	N/A	N/A
Synthesis of thromboxane A2	N/A	N/A	N/A	N/A	N/A
Maturation of cells	N/A	N/A	N/A	N/A	N/A
Synthesis of nitric oxide	N/A	N/A	N/A	N/A	N/A
Transmembrane potential of mitochondria	N/A	N/A	N/A	N/A	N/A
Synthesis of calcitriol	N/A	N/A	N/A	N/A	N/A
Adhesion of immune cells	N/A	N/A	N/A	N/A	N/A
Invasion of macrophages	N/A	N/A	N/A	N/A	N/A
Proliferation of microglia	N/A	N/A	N/A	N/A	N/A
Chemotaxis of M1 macrophages	N/A	N/A	N/A	N/A	N/A
Killing of Leishmania major	N/A	N/A	N/A	N/A	N/A
Density of macrophages	N/A	N/A	N/A	N/A	N/A
Differentiation of M2c macrophages	N/A	N/A	N/A	N/A	N/A
Fusion of phagosomes	N/A	N/A	N/A	N/A	N/A
Growth of Mycobacterium tuberculosis	N/A	N/A	N/A	N/A	N/A
Replication of HIV-1	N/A	N/A	N/A	N/A	N/A
Cytotoxicity of macrophages	N/A	N/A	N/A	N/A	N/A
Diabetic atherosclerosis	N/A	N/A	N/A	N/A	N/A
Concentration of glutathione	N/A	N/A	N/A	N/A	N/A
Development of phagocytes	N/A	N/A	N/A	N/A	N/A
Mobilization of Ca2+	N/A	N/A	N/A	N/A	N/A
Toxicity of cells	N/A	N/A	N/A	N/A	N/A
Development of macrophages	N/A	N/A	N/A	N/A	N/A
Transcription of RNA	N/A	N/A	N/A	N/A	N/A
Elongation of macrophages	N/A	N/A	N/A	N/A	N/A
Cell flattening of macrophages	N/A	N/A	N/A	N/A	N/A
Generation of nitrite	N/A	N/A	N/A	N/A	N/A
Replication of Francisella novicida	N/A	N/A	N/A	N/A	N/A
Severe endometriosis	N/A	N/A	N/A	N/A	N/A
Differentiation of macrophages	N/A	N/A	N/A	N/A	N/A
Antibacterial response of monocyte-derived macrophages	N/A	N/A	N/A	N/A	N/A
Binding of monocyte-derived macrophages	N/A	N/A	N/A	N/A	N/A
Sensitization of macrophages	N/A	N/A	N/A	N/A	N/A
Fusion of lysosome	N/A	N/A	N/A	N/A	N/A
Quantity of Ca2+	N/A	N/A	N/A	N/A	N/A
Release of L-cysteine	N/A	N/A	N/A	N/A	N/A
Migration of macrophages	N/A	N/A	N/A	N/A	N/A
Fusion of multinucleated giant cells	N/A	N/A	N/A	N/A	N/A
Development of monocyte-derived macrophages	N/A	N/A	N/A	N/A	N/A
Cytolysis of macrophages	N/A	N/A	N/A	N/A	N/A
Formation of foam cells	N/A	N/A	N/A	N/A	N/A
Phagocytosis of cells	N/A	N/A	N/A	N/A	N/A
Activation of monocyte-derived macrophages	N/A	N/A	N/A	N/A	N/A
Activation of microglia	N/A	N/A	N/A	N/A	N/A
Polarization of monocytes	N/A	N/A	N/A	N/A	N/A
Stimulation of macrophages	N/A	N/A	N/A	N/A	N/A
Quantity of macrophages	N/A	N/A	N/A	N/A	N/A
Proliferation of Francisella tularensis	N/A	N/A	N/A	N/A	N/A
Viability	N/A	N/A	N/A	N/A	N/A
Neurotoxicity of microglia	N/A	N/A	N/A	N/A	N/A
Production of HIV-1	N/A	N/A	N/A	N/A	N/A
Monocytopoiesis	N/A	N/A	N/A	N/A	N/A
Chemotaxis of microglia	N/A	N/A	N/A	N/A	N/A
Internalization of Leishmania	N/A	N/A	N/A	N/A	N/A
Survival of microglia	N/A	N/A	N/A	N/A	N/A
Osteoclastogenesis of monocyte-derived macrophages	N/A	N/A	N/A	N/A	N/A
Polarization of M2 macrophages	N/A	N/A	N/A	N/A	N/A
Synthesis of prostaglandin	0	0	N/A	N/A	N/A
Fusion of macrophages	N/A	N/A	N/A	N/A	N/A
Recruitment of macrophages	N/A	N/A	N/A	N/A	N/A
Killing of macrophages	N/A	N/A	N/A	N/A	N/A
Differentiation of microglia	N/A	N/A	N/A	N/A	N/A
Maturation of macrophages	N/A	N/A	N/A	N/A	N/A
